# Supplementary material for: Comparative genomics of non-pseudomonal bacterial species colonising paediatric cystic fibrosis patients
Source: PeerJ. 2015 Sep 15;3:e1223. doi: 10.7717/peerj.1223 (PMC4579023; doi:10.7717/peerj.1223)
Supplement: Table S3 [file peerj-03-1223-s003.xlsx]

## Sheet: Details
	Aminoglycosides			β-lactams			β-lactams: β-lactamase resistant	β-lactams: with β-lactamase inhibitor		β-lactams: carbapenems	β-lactams: cephalosporins				Glycopeptides		Fluoroquiniolones	Macrolides	Lincosamide	Polyketide	Others
	Amikacin	Gentamicin	Tobramycin	Ampicillin	Aztreonam	Penicillin	Flucloxacillin	Piperacillin plus tazobactam	Ticarcillin plus clavulanic acid	Meropenem	Ceftazidime	Ceftriaxone	Cephalothin (1st gen)	Cefotaxime	Vancomycin	Teicoplanin	Ciprofloxacin	Erythromycin	Clindamycin	Tetracycline	Trimethoprim/sulfamethoxazole	Colistin	Rifampicin	Fusidic acid
Pseudomonas aeruginosa
Reported susceptibility of CF isolates (Pitt, 2003, UK)		0.47	0.1								0.4						0.3					0.03
Reported susceptibility of CF isolates (Manno, 2005, Italy)	0.3		0.23		0.2			0.18	0.3	0.21	0.14						0.26
Reported susceptibility of CF isolates (Valenza, 2008, Germany, non-mucoid/mucoid)	60/54%	78/64%	47/35%		37/10%					31/25%	44/25%						41/29%
Reported susceptibility of CF isolates (Lambiose, 2011, Italy)*		0.65			0.26			0.43		0.43	0.17			0.82			0.52			0.98	1
PAO1
LESB58
Staphylococcus aureus
Reported susceptibility of CF isolates (Valenza, 2008, Germany, MSSA/MRSA)		12/25%														0/0%	15/25%	24/75%	22/75%				0/0%	0/0%
Reported susceptibility of CF isolates (Nimmo, 2009, Australia, MSSA/MRSA)		1/44%				87/-%											2/71%	12/70%	1/35%	3/45%	2/42%		0.2/3%	4/3%
MSSA476
COBR1		s				r	s						s		s	s	s	s	s	s	s		s	r
COBR3/4/5		s				r	s						s		s	s	s	s	s	s	s		s	s
BODA9						r	s						s		s	s	s	s	s		s		s	s
JOJA6						r	s						s		s	s	s	s	s	s	s		s	s
Achromobacter
Reported susceptibility of CF isolates (Saiman, 2001, USA)								0.45		0.49
Reported susceptibility of CF isolates (Lambiose, 2011, Italy)*		0.37			1			0		0.19	0.19			0.28			0.19			0.73	0.19
Reported susceptibility of CF isolates (Trancassini, 2014, Italy)	0.75	0.84	0.73		0.84			0	0.05	0.08	0.03						0.6					0.18
COBR7		r	r	r					s	s		r	r				r				s
COBR8		r	r	r	r				r	r		r	r				r				r	s
COBR9		r	r	r	r			s	s	r			r				r				r	r
COBR10		r	r	r					r	r		r	r				r				r	r
COBR11		r	r	r	r				s	r	s		r				r					s
COBR12		r	r	r	r				r	r	r		r				r					r
COBR13		r	r	r	r				r	r	r		r				r					r
Stenotrophomonas maltophilia
Reported susceptibility of CF isolates (Cantón, 2003, Spain)	0.83	0.85	0.87		0.96			0.77	0.47	0.96	0.7			0.85			0.36			0.96	0.25
Reported susceptibility of CF isolates (Gabriel, 2004, USA)		0.65	0.74					0.92	0.5								0.85				0.84	0.19
Reference strain K279a (MIC value, mg/L)	64	16	32		256					32	8						2	>1024		16
JOJA1																					s
JOJA4																					s
JOJA5																					s
COBR2																					s
BODA11																					s
Haemophilus
Reported susceptibility of CF isolates (Román, 2004, Spain)				0.3													0.21
Reported susceptibility of CF isolates (Rennie, 2005, Multi-country review)				0.27								0
Reported susceptibility of ANY isolates (Tristram, 2007, Multi-coutnry review)				0.17								0					0				0.17
Reported susceptibility of CF isolates (Cardines, 2012, Italy)				0.12										0			0
BODA1				s										s							s
BODA10				s										s							s
Enterobacter
Reported susceptibility of ANY E.cloacae isolates (Stock, 2001)	0	0	0		0.06	1		0		0	0.06	0		0.06			0	1	0.94	0.2
Reported susceptibility of ANY E.cloacae isolates (Muller, 2004)											0.3	0.3		0.3
Reported susceptibility of ANY E.cloacae isolates (Lockhart, 2007)	0.015		0.11		0.3			0.16			0.12	0.29					0.12
Reported susceptibility of ANY E.asburiae isolates (Stock, 2001)	0	0	0		0.05	1		0.05		0	0.1	0.1		0.29			0	1	1	0.05
JOJA2	s	s	s	r					s	s	s	s	r				s				s
JOJA3	s	s	s	r				s	s	s	s	s	r				s				r
BODA3 (gergoviae)	s	s	s	r					r	s	r	r	r				s				s
BODA7 (asburiae)	s	s	s	r					r	s		r	r				s				s
Burkholderia cenocepacia
Reported susceptibility of BCC CF isolates (Golini, 2006, Italy)	0.91	0.91	0.93		0.64			0.35	0.96		0.31						0.79				0.8
Reported susceptibility of BCC CF isolates (Zhou, 2007, USA)									0.75	0.48	0.65										0.95
BODA14	r	r	r	r					r	s	s						s				s	r
Acinetobacter
Reported susceptibility of ANY A. buamannii isolates (Karlowsky, 2003, USA)	0.16	0.53						0.2	0.23	0.06	0.27						0.58
Reported susceptibility of ANY A. buamannii isolates (Perez, 2007, USA)		0.5						0.45		0.2	0.53						0.51				0.47
BODA15	s	r	r					s	s	s	s						s				s	s
Escherichia coli
Reported susceptibility of UPEC E. coli isolates (Kahlmeter, 2012, Europe)		0.01		0.28							0.01										0.16
Reported susceptibility of ANY E. coli isolates (Tadesse, 2012, USA)		0.07		0.24								0.02	0.13				0.01			0.41	0.07
BODA8	s	s	s	r					r	s			r	s			s				s
BODA2 (Pseudomonas stutzeri)	s	s	s						s	s	s						s
